# Supplementary material for: Knowledge Requirements and Unmet Needs of Informal Caregivers of Patients with End-Stage Kidney Disease (ESKD) Receiving Haemodialysis: A Narrative Review
Source: Healthcare (Basel). 2021 Dec 29;10(1):57. doi: 10.3390/healthcare10010057 (PMC8775298; doi:10.3390/healthcare10010057)
Supplement: Supplementary file 1 [file healthcare-10-00057-s001.zip]

Archive with 1 entries (1 files):
- healthcare-1489812-supplementary.pdf
